# Supplementary material for: Predicting Tumor Mutation Burden and EGFR Mutation Using Clinical and Radiomic Features in Patients with Malignant Pulmonary Nodules
Source: J Pers Med. 2022 Dec 22;13(1):16. doi: 10.3390/jpm13010016 (PMC9865229; doi:10.3390/jpm13010016)
Supplement: Supplementary file 1 [file jpm-13-00016-s001.zip]

Archive with 1 entries (1 files):
- jpm-2055026-supplementary.pdf
